# Supplementary material for: Orthogonal Design Optimisation of the Sintering Process for MnZn Ferrites with Step-Sintering Verification
Source: Materials (Basel). 2026 Feb 16;19(4):779. doi: 10.3390/ma19040779 (PMC12941652; doi:10.3390/ma19040779)
Supplement: Supplementary file 1 [file materials-19-00779-s001.zip]

Archive with 1 entries (1 files):
- materials-4140910-supplementary.pdf
